# Supplementary material for: Two new species and one new regional record of Indonemoura from Guangxi, China, with additions to larval characters (Plecoptera, Nemouridae)
Source: Zookeys. 2019 Feb 18;(825):25–42. doi: 10.3897/zookeys.825.31663 (PMC6401543; doi:10.3897/zookeys.825.31663)
Supplement: XML Treatment for Indonemoura scalprata [file zookeys.825.31663-treatment3.xml]

<!DOCTYPE tp:taxon-treatment
  PUBLIC "-//TaxonX//DTD Taxonomic Treatment Publishing DTD v0 20100105//EN" "tax-treatment-NSO.dtd">
<tp:taxon-treatment xmlns:tp="http://www.plazi.org/taxpub"><tp:treatment-meta><kwd-group><label>Taxon classification</label><kwd><named-content xmlns:xlink="http://www.w3.org/1999/xlink" content-type="kingdom">Animalia</named-content></kwd><kwd><named-content xmlns:xlink="http://www.w3.org/1999/xlink" content-type="order">Plecoptera</named-content></kwd><kwd><named-content xmlns:xlink="http://www.w3.org/1999/xlink" content-type="family">Nemouridae</named-content></kwd></kwd-group><mixed-citation publication-type="journal"><person-group><name><surname>Mo</surname><given-names>Raorao</given-names></name><name><surname>Wang</surname><given-names>Guoquan</given-names></name><name><surname>Yang</surname><given-names>Ding</given-names></name><name><surname>Li</surname><given-names>Weihai</given-names></name><name><surname>urányi</surname><given-names>Dávid</given-names></name></person-group><article-title>Two new species and one new regional record of <italic><tp:taxon-name><tp:taxon-name-part taxon-name-part-type="genus" reg="Indonemoura">Indonemoura</tp:taxon-name-part></tp:taxon-name></italic> from Guangxi, China, with additions to larval characters (<tp:taxon-name><tp:taxon-name-part taxon-name-part-type="order">Plecoptera</tp:taxon-name-part></tp:taxon-name>, <tp:taxon-name><tp:taxon-name-part taxon-name-part-type="family">Nemouridae</tp:taxon-name-part></tp:taxon-name>)</article-title><source>Zookeys</source><day>18</day><month>2</month><year>2019</year><volume>2019</volume><issue>825</issue><fpage>25</fpage><lpage>42</lpage><pub-id pub-id-type="doi">10.3897/zookeys.825.31663</pub-id></mixed-citation></tp:treatment-meta><tp:nomenclature><tp:taxon-name>
            <tp:taxon-name-part taxon-name-part-type="genus" reg="Indonemoura">Indonemoura</tp:taxon-name-part>
            <tp:taxon-name-part taxon-name-part-type="species" reg="scalprata">scalprata</tp:taxon-name-part>
          </tp:taxon-name><tp:taxon-authority>(Li &amp; Yang, 2007)</tp:taxon-authority><xref ref-type="fig" rid="F9">Figs 9</xref><xref ref-type="fig" rid="F10">, 10d</xref><tp:nomenclature-citation-list><tp:nomenclature-citation><tp:taxon-name>
                <tp:taxon-name-part taxon-name-part-type="genus" reg="Amphinemura">Amphinemura</tp:taxon-name-part>
                <tp:taxon-name-part taxon-name-part-type="species" reg="scalprata">scalprata</tp:taxon-name-part>
              </tp:taxon-name><comment>: <xref ref-type="bibr" rid="B11">Li and Yang 2007</xref>: 61 (original description of the male from Guangdong).</comment></tp:nomenclature-citation><tp:nomenclature-citation><tp:taxon-name>
                <tp:taxon-name-part taxon-name-part-type="genus" reg="Indonemoura">Indonemoura</tp:taxon-name-part>
                <tp:taxon-name-part taxon-name-part-type="species" reg="scalprata">scalprata</tp:taxon-name-part>
              </tp:taxon-name><comment>: <xref ref-type="bibr" rid="B30">Yang et al. 2015</xref>: 284 (comb. n. and first record from Fujian).</comment></tp:nomenclature-citation><tp:nomenclature-citation><tp:taxon-name>
                <tp:taxon-name-part taxon-name-part-type="genus" reg="Indonemoura">Indonemoura</tp:taxon-name-part>
                <tp:taxon-name-part taxon-name-part-type="species" reg="scalprata">scalprata</tp:taxon-name-part>
              </tp:taxon-name><comment>: <xref ref-type="bibr" rid="B5">Gamboa et al. 2019</xref>: S1 Table, using the sequence of the present specimens in phylogeny analysis.</comment></tp:nomenclature-citation></tp:nomenclature-citation-list></tp:nomenclature><tp:treatment-sec sec-type="description" id="SECID0EJ5AE"><title>Description of the female</title><p>(Fig. <xref ref-type="fig" rid="F9">9</xref>). Forewing length 6.5–7.2 mm; coloration similar to male. Sternum VII membranous, lacks pregenital plate. Sternum VIII with wide, entirely brown subgenital plate covering more than two third of length and slightly overhanging, its width is less than two thirds of segment’s width; paired paragenital plate relatively large but indistinct, rounded triangular, weakly attached to lateral sides of the subgenital plate. Posterior margin of the subgenital plate laterally rounded and medially slightly concave. Sternum IX lightly sclerotised, anterior margin overlapped by the subgenital plate. Sternum X and paraproct typical. Inner genitalia mostly membranous, with two small lateral sclerites attached to the anterolateral edges of the subgenital plate, and a medium sized, bulbous structure beneath spermathecal ductus, involving a central sclerite ring; genital opening narrow.</p><fig id="F9" position="float" orientation="portrait"><label>Figure 9.</label><caption><p><tp:taxon-name><tp:taxon-name-part taxon-name-part-type="genus" reg="Indonemoura">Indonemoura</tp:taxon-name-part><tp:taxon-name-part taxon-name-part-type="species" reg="scalprata">scalprata</tp:taxon-name-part></tp:taxon-name> (Li &amp; Yang, 2007) (female) <bold>a</bold> terminalia, ventral view <bold>b</bold> inner genitalia, dorsal view. Scale bars: 0.5 mm.</p></caption><graphic xmlns:xlink="http://www.w3.org/1999/xlink" xlink:href="zookeys-825-025-g009.jpg" position="float" orientation="portrait" xlink:type="simple" id="oo_265388.jpg"/></fig></tp:treatment-sec><tp:treatment-sec sec-type="material" id="SECID0EO6AE"><title>Material examined.</title><p>China: Guangxi Zhuang Autonomous Region, Wuming County, Liangjiang Town, Neichao, Neichao River above Neichao Ming Hotel, 220 m, <named-content xmlns:xlink="http://www.w3.org/1999/xlink" content-type="dwc:verbatimCoordinates" xlink:type="simple"><named-content content-type="geo-json" specific-use="{&#34;type&#34;:&#34;Point&#34;,&#34;coordinates&#34;:[108.360367,23.494400]}" id="NCID0EX6AE" xlink:type="simple">23°29.664'N, 108°21.622'E</named-content></named-content>, 2015.VII.24, leg. JN Li, S Li, WH Li, D Murányi: 1 male and 3 females (<named-content xmlns:xlink="http://www.w3.org/1999/xlink" content-type="dwc:institutional_code" xlink:type="simple">HNHM</named-content>); the same locality, 230 m, <named-content xmlns:xlink="http://www.w3.org/1999/xlink" content-type="dwc:verbatimCoordinates" xlink:type="simple"><named-content content-type="geo-json" specific-use="{&#34;type&#34;:&#34;Point&#34;,&#34;coordinates&#34;:[108.360000,23.490950]}" id="NCID0EFAAG" xlink:type="simple">23°29.457'N, 108°21.600'E</named-content></named-content>, 2017.Ⅶ.13, leg. RR Mo, Y Lai: 1 male (<abbrev xmlns:xlink="http://www.w3.org/1999/xlink" content-type="institution" xlink:title="Henan Institute of Science and Technology" id="ABBRID0EKAAG" xlink:type="simple">HIST</abbrev>); China: Guangxi, Laibin City, Jinxiu County, Dayaoshan National Nature Reserve, Yinshan Park, 1210 m, <named-content xmlns:xlink="http://www.w3.org/1999/xlink" content-type="dwc:verbatimCoordinates" xlink:type="simple"><named-content content-type="geo-json" specific-use="{&#34;type&#34;:&#34;Point&#34;,&#34;coordinates&#34;:[110.615400,24.268883]}" id="NCID0ESAAG" xlink:type="simple">24°16.133'N, 110°36.924'E</named-content></named-content>, 2012.IV.8. Leg. WH Li: 1 male (<abbrev xmlns:xlink="http://www.w3.org/1999/xlink" content-type="institution" xlink:title="Henan Institute of Science and Technology" id="ABBRID0EXAAG" xlink:type="simple">HIST</abbrev>).</p></tp:treatment-sec><tp:treatment-sec sec-type="distribution" id="SECID0E3AAG"><title>Distribution.</title><p>China (Fujian, Guangdong, and Guangxi).</p></tp:treatment-sec><tp:treatment-sec sec-type="ecology" id="SECID0EBBAG"><title>Ecology.</title><p>In Guangxi, the species was found in a large, rocky stream by the foothills of the Damingshan (Fig. <xref ref-type="fig" rid="F10">10d</xref>). Other adult stoneflies collected at the locality are <tp:taxon-name><tp:taxon-name-part taxon-name-part-type="genus" reg="Rhopalopsole">Rhopalopsole</tp:taxon-name-part><tp:taxon-name-part taxon-name-part-type="species" reg="sinensis">sinensis</tp:taxon-name-part></tp:taxon-name> Yang &amp; Yang, 1993 and a yet undescribed <tp:taxon-name><tp:taxon-name-part taxon-name-part-type="genus" reg="Amphinemura">Amphinemura</tp:taxon-name-part></tp:taxon-name> sp. Not any <tp:taxon-name><tp:taxon-name-part taxon-name-part-type="suborder">Euholognatha</tp:taxon-name-part></tp:taxon-name> larvae were found, but several larvae and exuviae of <tp:taxon-name><tp:taxon-name-part taxon-name-part-type="family">Perlidae</tp:taxon-name-part></tp:taxon-name> (<tp:taxon-name><tp:taxon-name-part taxon-name-part-type="genus" reg="Agnetina">Agnetina</tp:taxon-name-part></tp:taxon-name> sp., <tp:taxon-name><tp:taxon-name-part taxon-name-part-type="genus" reg="Neoperla">Neoperla</tp:taxon-name-part></tp:taxon-name> sp., <tp:taxon-name><tp:taxon-name-part taxon-name-part-type="genus" reg="Togoperla">Togoperla</tp:taxon-name-part></tp:taxon-name> sp.). All the <tp:taxon-name><tp:taxon-name-part taxon-name-part-type="genus" reg="Indonemoura">I.</tp:taxon-name-part><tp:taxon-name-part taxon-name-part-type="species" reg="scalprata">scalprata</tp:taxon-name-part></tp:taxon-name> specimens were fully coloured, indicating that emergence period was past its peak. </p><fig id="F10" position="float" orientation="portrait"><label>Figure 10.</label><caption><p>Habitats of <tp:taxon-name><tp:taxon-name-part taxon-name-part-type="genus" reg="Indonemoura">Indonemoura</tp:taxon-name-part></tp:taxon-name> from Guangxi <bold>a</bold> type locality of <tp:taxon-name><tp:taxon-name-part taxon-name-part-type="genus" reg="Indonemoura">I.</tp:taxon-name-part><tp:taxon-name-part taxon-name-part-type="species" reg="quadrata">quadrata</tp:taxon-name-part></tp:taxon-name> sp. n., Damingshan N.N.R. <bold>b</bold> exuviae (left arrow) and larva (right arrow) of <tp:taxon-name><tp:taxon-name-part taxon-name-part-type="genus" reg="Indonemoura">I.</tp:taxon-name-part><tp:taxon-name-part taxon-name-part-type="species" reg="quadrata">quadrata</tp:taxon-name-part></tp:taxon-name> sp. n. in the hygropetric water at the type locality <bold>c</bold> type locality of <tp:taxon-name><tp:taxon-name-part taxon-name-part-type="genus" reg="Indonemoura">I.</tp:taxon-name-part><tp:taxon-name-part taxon-name-part-type="species" reg="quadrispina">quadrispina</tp:taxon-name-part></tp:taxon-name> sp. n., Shiwandashan NNR <bold>d</bold> habitat of <tp:taxon-name><tp:taxon-name-part taxon-name-part-type="genus" reg="Indonemoura">I.</tp:taxon-name-part><tp:taxon-name-part taxon-name-part-type="species" reg="scalprata">scalprata</tp:taxon-name-part></tp:taxon-name> (Li &amp; Yang, 2007), Neichao.</p></caption><graphic xmlns:xlink="http://www.w3.org/1999/xlink" xlink:href="zookeys-825-025-g010.jpg" position="float" orientation="portrait" xlink:type="simple" id="oo_265389.jpg"/></fig></tp:treatment-sec><tp:treatment-sec sec-type="remarks" id="SECID0EEFAG"><title>Remarks.</title><p>The female of <tp:taxon-name><tp:taxon-name-part taxon-name-part-type="genus" reg="Indonemoura">I.</tp:taxon-name-part><tp:taxon-name-part taxon-name-part-type="species" reg="scalprata">scalprata</tp:taxon-name-part></tp:taxon-name> is less distinctive, similar to the female of <tp:taxon-name><tp:taxon-name-part taxon-name-part-type="genus" reg="Indonemoura">I.</tp:taxon-name-part><tp:taxon-name-part taxon-name-part-type="species" reg="quadrispina">quadrispina</tp:taxon-name-part></tp:taxon-name> as described above.</p><!--PageBreak --></tp:treatment-sec><!--PageBreak --><ref-list><ref id="B11"><mixed-citation xmlns:xlink="http://www.w3.org/1999/xlink" xlink:type="simple"><person-group><name name-style="western"><surname>Li</surname><given-names>W-H</given-names></name><name name-style="western"><surname>Yang</surname><given-names>D</given-names></name></person-group> (<year>2007</year>) <article-title>Review of the genus <italic><tp:taxon-name><tp:taxon-name-part taxon-name-part-type="genus">Amphinemura</tp:taxon-name-part></tp:taxon-name></italic> (<tp:taxon-name><tp:taxon-name-part taxon-name-part-type="order">Plecoptera</tp:taxon-name-part></tp:taxon-name>: <tp:taxon-name><tp:taxon-name-part taxon-name-part-type="family">Nemouridae</tp:taxon-name-part></tp:taxon-name>) from Guangdong, China.</article-title><source>Zootaxa</source><volume>1511</volume>: <fpage>55</fpage>–<lpage>64</lpage>. <ext-link xlink:type="simple" ext-link-type="doi" xlink:href="10.11646/zootaxa.1511.1.4">https://doi.org/10.11646/zootaxa.1511.1.4</ext-link></mixed-citation></ref><ref id="B30"><mixed-citation xmlns:xlink="http://www.w3.org/1999/xlink" xlink:type="simple"><person-group><name name-style="western"><surname>Yang</surname><given-names>D</given-names></name><name name-style="western"><surname>Li</surname><given-names>W-H</given-names></name><name name-style="western"><surname>Zhu</surname><given-names>F</given-names></name></person-group> (<year>2015</year>) <source>Fauna Sinica, <tp:taxon-name><tp:taxon-name-part taxon-name-part-type="class">Insecta</tp:taxon-name-part></tp:taxon-name> Vol. 58, <tp:taxon-name><tp:taxon-name-part taxon-name-part-type="order">Plecoptera</tp:taxon-name-part></tp:taxon-name>: <tp:taxon-name><tp:taxon-name-part taxon-name-part-type="superfamily">Nemouroidea</tp:taxon-name-part></tp:taxon-name>.</source><publisher-name>Science Press</publisher-name>, <publisher-loc>Beijing</publisher-loc>, <size units="page">518 pp</size>.</mixed-citation></ref><ref id="B5"><mixed-citation xmlns:xlink="http://www.w3.org/1999/xlink" xlink:type="simple"><person-group><name name-style="western"><surname>Gamboa</surname><given-names>M</given-names></name><name name-style="western"><surname>Murányi</surname><given-names>D</given-names></name><name name-style="western"><surname>Kanmori</surname><given-names>S</given-names></name><name name-style="western"><surname>Watanabe</surname><given-names>K</given-names></name></person-group> (<year>2019</year>) Molecular phylogeny and diversification timing of the <tp:taxon-name><tp:taxon-name-part taxon-name-part-type="family">Nemouridae</tp:taxon-name-part></tp:taxon-name> family (<tp:taxon-name><tp:taxon-name-part taxon-name-part-type="class">Insecta</tp:taxon-name-part></tp:taxon-name>, <tp:taxon-name><tp:taxon-name-part taxon-name-part-type="order">Plecoptera</tp:taxon-name-part></tp:taxon-name>) in the Japanese Archipelago. PloS ONE 14(1): e0210269. <ext-link xlink:type="simple" ext-link-type="doi" xlink:href="10.1371/journal.pone.0210269">https://doi.org/10.1371/journal.pone.0210269</ext-link></mixed-citation></ref></ref-list></tp:taxon-treatment>
